# Supplementary material for: Small Extracellular Vesicles Derived from NF2-Associated Schwannoma Cells Modulate Tumor Progression and Immunity via HSP90
Source: Curr Oncol. 2025 Oct 13;32(10):569. doi: 10.3390/curroncol32100569 (PMC12563180; doi:10.3390/curroncol32100569)
Supplement: Supplementary file 1 [file curroncol-32-00569-s001.zip]

Archive with 3 entries (3 files):
- Densitometry.xlsx
- sfig1.tif
- supplemental materials.pdf
