# Supplementary material for: Small Extracellular Vesicles Derived from NF2-Associated Schwannoma Cells Modulate Tumor Progression and Immunity via HSP90
Source: Curr Oncol. 2025 Oct 13;32(10):569. doi: 10.3390/curroncol32100569 (PMC12563180; doi:10.3390/curroncol32100569)
Supplement: Supplementary file 1 [file curroncol-32-00569-s001.zip › Densitometry.xlsx]

## Sheet: Sheet1
Figure1B
	Densitometry			Densitometry
CD9-Cell lysate	1256012		CD9-Evs	438223
CD81-Cell lysate	1136956		CD81-Evs	655176
TOMM20-Cell lysate	77217		TOMM20-Evs	279072
Figure 5D
HSP90	95670	97112	80981	103784	128681	129155	93936	140153	105902	74858	84930	67000	76822
ACTIN	101284	98755	81816	85007	97324	88312	95386	88651	79381	70756	94027	105816	82142
RATIO	0.944572	0.983363	0.989794	1.22089	1.32219	1.46249	0.984799	1.58095	1.3341	1.05797	0.903251	0.633175	0.935234
Figure7A
	Densitometry
P-AKT TUMOR	107406	265782	39310
AKT TUMOR	141530	250753	66816
RATIO	0.758892	1.05994	0.588332
	Densitometry
PERK TUMOR	263284	331051	130094
Erk tumor	194008	199593	142356
RATIO	1.35708	1.65863	0.913864
Figure7B
	Densitometry
P-AKT MONO	65627	114567	45746
AKT MONO	178322	237140	160554
RATIO	0.368025	0.48312	0.284926
